# Supplementary material for: Stability of Methylphenidate under Various pH Conditions in the Presence or Absence of Gut Microbiota
Source: Pharmaceuticals (Basel). 2021 Jul 27;14(8):733. doi: 10.3390/ph14080733 (PMC8398889; doi:10.3390/ph14080733)
Supplement: Supplementary file 1 [file pharmaceuticals-14-00733-s001.zip]

Archive with 1 entries (1 files):
- pharmaceuticals-1271791-supplementary.pdf
